# Supplementary material for: Cutaneous Delivery and Biodistribution of Cannabidiol in Human Skin after Topical Application of Colloidal Formulations
Source: Pharmaceutics. 2024 Jan 30;16(2):202. doi: 10.3390/pharmaceutics16020202 (PMC10892191; doi:10.3390/pharmaceutics16020202)
Supplement: Supplementary file 1 [file pharmaceutics-16-00202-s001.zip]

Archive with 1 entries (1 files):
- pharmaceutics-2802780-supplementary.pdf
